# Supplementary material for: Design and Evaluation of a Macroarray for Detection, Identification, and Typing of Viral Hemorrhagic Septicemia Virus (VHSV)
Source: Animals (Basel). 2021 Mar 16;11(3):841. doi: 10.3390/ani11030841 (PMC8002285; doi:10.3390/ani11030841)
Supplement: Supplementary file 1 [file animals-11-00841-s001.zip]

Archive with 23 entries (18 files):
- Sppl Files/
- Sppl Files/.DS_Store
- __MACOSX/Sppl Files/._.DS_Store
- Sppl Files/Sppl Figs TIF/
- Sppl Files/Sppl Table DOCs/
- Sppl Files/Sppl Figs EPS/
- Sppl Files/Sppl Table PDF/
- Sppl Files/Sppl Figs TIF/Supplementary Figure 1.tif
- __MACOSX/Sppl Files/Sppl Figs TIF/._Supplementary Figure 1.tif
- Sppl Files/Sppl Figs TIF/Supplementary Figure 2.tif
- __MACOSX/Sppl Files/Sppl Figs TIF/._Supplementary Figure 2.tif
- Sppl Files/Sppl Table DOCs/Supplementary Table S2.docx
- __MACOSX/Sppl Files/Sppl Table DOCs/._Supplementary Table S2.docx
- Sppl Files/Sppl Table DOCs/Supplementary Table S1.docx
- __MACOSX/Sppl Files/Sppl Table DOCs/._Supplementary Table S1.docx
- Sppl Files/Sppl Figs EPS/Supplementary Figure 1.eps
- __MACOSX/Sppl Files/Sppl Figs EPS/._Supplementary Figure 1.eps
- Sppl Files/Sppl Figs EPS/Supplementary Figure 2.eps
- __MACOSX/Sppl Files/Sppl Figs EPS/._Supplementary Figure 2.eps
- Sppl Files/Sppl Table PDF/Supplementary Table S2.pdf
- __MACOSX/Sppl Files/Sppl Table PDF/._Supplementary Table S2.pdf
- Sppl Files/Sppl Table PDF/Supplementary Table S1.pdf
- __MACOSX/Sppl Files/Sppl Table PDF/._Supplementary Table S1.pdf
